# Supplementary material for: Quality and Safety Management of Advanced Medical Technologies in Homecare in The Netherlands: A Qualitative Study on Consensus Development Regarding Approaches and Continuing Professional Education
Source: Healthcare (Basel). 2026 Feb 20;14(4):529. doi: 10.3390/healthcare14040529 (PMC12940245; doi:10.3390/healthcare14040529)
Supplement: Supplementary file 1 [file healthcare-14-00529-s001.zip]

Archive with 2 entries (2 files):
- Supplementary File SB.pdf
- Supplementary File SA.pdf
